# Supplementary material for: 3D Spheroid Configurations Are Possible Indictors for Evaluating the Pathophysiology of Melanoma Cell Lines
Source: Cells. 2023 Feb 27;12(5):759. doi: 10.3390/cells12050759 (PMC10000690; doi:10.3390/cells12050759)
Supplement: Supplementary file 1 [file cells-12-00759-s001.zip]

Archive with 1 entries (1 files):
- cells-2126729-supplementary.pdf
